# Supplementary material for: Pleomorphic adenocarcinoma of the breast: a case report
Source: Front Oncol. 2025 Sep 17;15:1644881. doi: 10.3389/fonc.2025.1644881 (PMC12483995; doi:10.3389/fonc.2025.1644881)
Supplement: Supplementary file 1 [file DataSheet1.zip]

Archive with 4 entries (4 files):
- Table 1.DOCX
- __MACOSX/._Table 1.DOCX
- Table 2.docx
- __MACOSX/._Table 2.docx
